# Supplementary material for: The Prediction of Quality Parameters of Craft Beer with FT-MIR and Chemometrics
Source: Foods. 2024 Apr 11;13(8):1157. doi: 10.3390/foods13081157 (PMC11049648; doi:10.3390/foods13081157)
Supplement: Supplementary file 1 [file foods-13-01157-s001.zip]

Archive with 1 entries (1 files):
- foods-2952081-supplementary.pdf
